# Supplementary material for: A drug interaction study investigating the effect of Rifabutin on the pharmacokinetics of Maraviroc in healthy subjects
Source: PLoS One. 2019 Oct 24;14(10):e0223969. doi: 10.1371/journal.pone.0223969 (PMC6812819; doi:10.1371/journal.pone.0223969)
Supplement: S2 Table — (XLSX) [file pone.0223969.s002.xlsx]

## Sheet: Maraviroc
Maraviroc Concentrations
Day 5
	Sample number	1	2	3	4	5	6	7	8	9	10	11	12	13	14
	T(h)															Mean	GeoMean	Std dev
	Pre	9.62452	36.5568	40.3891	27.0449	68.2696	27.3431	17.5358	19.7425	16.9912	19.7697	16.2897	17.4677	44.0866	19.8632	27.2125	23.9798	15.4878
	0.5	32.6068	277.792	55.3101	132.235	64.85	353.573	225.769	27.7326	96.5368	189.897	57.4071	17.9697	43.847	321.805	135.524	90.6697	116.712
	1	190.538	653.551	183.403	214.894	114.361	945.198	370.926	49.9343	249.812	230.323	132.915	18.9799	762.618	369.937	320.528	213.257	277.82
	1.5	306.032	582.542	333.272	156.665	149.558	692.241	349.886	58.1212	178.011	249.262	133.489	22.1793	595.898	347.619	296.77	217.591	205.883
	2	445.234	464.038	384.373	146.329	351.491	466.916	367.828	71.6104	110.703	371.932	65.6372	26.1962	370.833	264.812	279.138	211.11	161.024
	3	130.514	288.166	339.202	92.9526	319.636	299.711	96.0662	91.9293	47.9409	119.162	35.3041	38.7697	328.018	250.924	177.021	134.675	119.145
	4	78.1778	279.002	347.502	59.498	304.01	127.831	59.5362	79.33	31.2987	62.9088	25.3875	61.9976	342.799	155.025	143.879	102.238	120.258
	5	60.2265	125.42	308.624	42.4091	193.179	91.9625	40.7955	40.0691	23.3726	59.1292	19.357	41.634	153.413	99.3099	92.7787	68.3651	80.6169
	6	46.6927	76.3725	109.529	37.0233	98.2211	62.2622	32.899	27.252	23.3111	37.9384	17.7683	34.331	99.2226	51.7465	53.8978	46.4795	30.4573
	8	37.5416	50.8246	52.268	35.1016	65.1747	50.5355	22.7328	22.4804	18.9986	26.8887	16.4276	20.8689	64.077	40.8459	37.4833	33.9485	16.811
	10	26.7409	35.7824	37.2983	31.5534	53.1559	31.9257	17.0525	19.5582	14.873	20.1289	15.2823	16.0166	47.5897	30.9157	28.4195	26.1176	12.1844
	12	21.7369	37.8225	38.5617	30.4705	37.7359	30.4496	16.29	18.7134	12.4345	17.2027	11.6046	13.9245	41.0163	29.4537	25.5298	23.3274	10.7038
Day 15
	Sample number	1	2	3	4	5	6	7	8	9	10	11	12	13	14
	T(h)															Mean	GeoMean	Std dev
	Pre	28.3567	14.9843	24.3935	22.3371	20.1588	40.8994	19.2661	11.3679	10.5129	49.596	18.6137	12.1379	20.42	15.1463	22.0136	19.8961	11.1915
	0.5	34.7668	121.578	171.444	80.7538	43.9946	162.039	64.1564	28.8522	30.6223	101.719	18.995	10.6332	98.5333	62.9756	73.6474	56.0425	51.5474
	1	72.6344	276.748	181.674	384.808	75.1048	506.681	178.391	66.353	117.008	108.013	21.1914	9.97746	136.099	139.724	162.458	108.703	140.329
	1.5	134.382	430.483	696.14	209.98	190.852	557.94	260.817	159.689	113.006	366.512	23.3658	11.7633	229.861	236.074	258.633	173.92	194.778
	2	166.757	286.68	564.203	129.299	278.704	586.821	383.832	162.799	87.168	408.447	28.995	19.2983	181.331	286.661	255.071	179.802	179.902
	3	110.817	260.321	453.053	68.613	182.105	411.915	131.967	87.8485	41.9996	190.609	26.954	72.3282	225.835	207.459	176.559	133.485	129.986
	4	67.1468	126.287	213.02	59.6068	100.208	366.532	78.4942	47.6612	30.1191	99.9654	25.287	104.483	206.501	109.959	116.805	91.0049	91.3109
	5	97.8624	79.1192	147.264	48.2249	76.4585	152.288	38.8157	48.3855	26.4483	72.4466	32.2544	89.3202	76.0108	65.1138	75.0009	66.4681	38.1965
	6	64.5935	58.6813	103.335	48.1655	40.2186	113.543	25.5355	22.6876	19.469	44.6587	29.2409	64.0552	46.9398	46.6433	51.9834	45.7865	27.9684
	8	35.2944	43.486	69.147	39.2375	27.2206	50.6459	23.4284	12.9299	13.2173	25.6696	20.5122	27.5812	27.8212	27.0669	31.6613	28.6527	15.108
	10	26.9065	21.8527	32.7114	29.0832	17.9641	39.0688	12.6292	11.7956	11.8784	17.7549	13.6491	16.4534	18.9564	18.4515	20.6539	19.2634	8.34836
	12	26.4212	22.4877	31.6574	27.0272	13.9554	24.9392	12.2306	8.63498	8.28313	15.488	10.5407	13.0543	18.3379	15.2689	17.7376	16.2862	7.50389

## Sheet: Rifabutin
Rifabutin Concentrations
Day 15
	Sample number	1	2	3	4	5	6	7	8	9	10	11	12	13	14
	T(h)															Mean	GeoMean	Std dev
	Pre	66.8575	103.851	142.735	87.7497	41.3822	76.7015	47.052	33.1616	51.5115	73.4485	54.6576	62.191	71.1349	90.7058	71.6528	66.869	28.4883
	0.5	91.168	118.212	144.311	88.807	41.4289	80.6699	51.4391	46.5338	48.4809	70.574	65.7416	56.2365	78.3764	86.7206	76.3357	71.7052	28.9992
	1	96.3171	221.343	147.728	120.619	63.961	99.2163	60.652	46.5248	65.0408	74.693	36.5301	66.3681	91.0844	96.298	91.884	82.7236	47.5081
	1.5	119.058	331.093	186.13	327.661	81.0755	103.777	110.915	66.2242	195.554	92.1547	39.1162	77.6196	77.1761	170.3	141.275	118.436	91.8441
	2	196.909	361.175	298.91	430.378	113.85	251.963	236.581	196.232	289.683	163.634	42.8388	196.382	80.8016	421.176	234.322	200.131	118.006
	3	244.233	463.772	412.83	525.35	197.574	489.458	306.751	324.639	414.423	443.66	43.7986	232.611	399.196	423.105	351.529	309.751	133.652
	4	337.272	639.037	578.718	970.444	401.267	382.221	275.402	268.142	508.311	485.233	76.7316	236.101	350.785	502.418	429.435	374.805	215.334
	5	528.631	788.458	682.26	619.518	589.554	257.035	223.311	254.23	364.658	666.674	568.693	400.508	444.844	697.223	506.114	470.471	183.486
	6	370.798	704.172	678.319	485.481	388.731	89.551	227.674	233.418	319.566	486.507	282.696	280.198	229.722	501.057	376.992	335.137	176.713
	8	231.645	457.523	447.845	332.256	176.852	92.2727	147.142	130.126	174.252	226.034	182.925	257.178	161.907	306.86	237.487	215.09	112.371
	10	183.905	281.943	337.467	228.668	177.346	95.3676	114.253	99.0388	123.673	168.607	183.951	233.996	130.353	200.664	182.802	170.797	70.5116
	12	156.225	198.066	244.789	215.478	119.185	64.0352	92.5946	96.3329	120.452	158.374	117.164	187.069	135.73	169.565	148.219	139.615	51.1965
	24	88.2513	112.027	120.776	99.2112	59.3593	33.28	47.9181	38.5117	53.6631	79.775	68.0716	74.283	74.5482	122.831	76.6076	71.1739	29.1635

## Sheet: Rifabutin Metabolite
Rifabutin Metabolite Concentrations (25-O-desacetyl-rifabutin)
Day 15
	Sample number	1	2	3	4	5	6	7	8	9	10	11	12	13	14
	T(h)															Mean	geomean	std dev
	Pre	5.17428	6.49807	12.3269	8.35381	2.67425	3.28305	3.76295	3.051	5.729	6.852	3.477	5.216	3.74	5.723	5.41866	4.95105	2.5851
	0.5	7.83731	7.49553	14.8147	9.25001	2.86343	3.48907	3.76878	3.791	5.771	6.725	3.328	5.275	4.048	5.608	6.00463	5.39666	3.18749
	1	8.71148	9.63627	14.577	11.4961	3.73618	4.47992	4.11324	4.745	5.995	6.572	2.123	5.582	3.428	5.36	6.46823	5.71269	3.4686
	1.5	11.483	16.964	18.7763	23.7083	4.44927	4.57576	6.28934	5.153	15.986	7.011	2.455	6.938	3.81	7.374	9.64093	7.79695	6.60774
	2	16.5992	19.5948	31.0318	33.2522	6.66406	8.51679	14.151	16.387	27.836	12.362	2.484	14.566	3.771	19.128	16.1674	13.007	9.52973
	3	22.2155	28.0698	44.004	54.3913	12.0143	17.0738	20.2473	38.176	44.713	34.349	2.741	16.875	19.236	22.103	26.8721	22.2191	14.4112
	4	31.78	36.4257	57.0091	102.625	23.3306	16.6735	20.68	32.694	64.083	41.968	4.29	20.396	20.165	26.457	35.6126	28.4144	24.9475
	5	45.0757	50.4083	67.2104	66.0887	42.4623	12.2283	16.9798	29.927	42.484	70.308	30.663	35.67	29.745	36.943	41.1567	37.1564	17.738
	6	31.0295	47.6582	82.0091	51.4314	27.4111	5.30258	16.8931	24.374	42.497	46.671	18.151	24.913	14.237	32.107	33.1918	27.6549	19.6271
	8	23.0155	34.0029	52.4858	34.8211	9.58672	6.29881	11.1617	14.753	23.045	24.776	12.362	22.717	8.902	20.615	21.3245	18.1423	12.6453
	10	16.5807	21.1183	37.3117	26.8374	11.1426	5.5707	9.22736	10.911	16.462	19.168	12.251	19.434	7.842	13.331	16.2277	14.4443	8.37281
	12	12.0438	14.97	27.1787	21.1253	7.3206	4.33086	7.16258	10.44	15.33	17.707	7.526	17.032	7.056	10.433	12.8326	11.4032	6.41648
	24	6.39217	7.37133	11.3803	11.5848	3.33019	2.25084	3.746	3.295	5.674	7.37	4.214	7.014	4.182	7.431	6.08826	5.4809	2.8716
